# Supplementary material for: Determination of a cooling-rate frame for antibiotic-free preservation of boar semen at 5°C
Source: PLoS One. 2020 Jun 9;15(6):e0234339. doi: 10.1371/journal.pone.0234339 (PMC7282664; doi:10.1371/journal.pone.0234339)
Supplement: S1 File — (XLSX) [file pone.0234339.s001.xlsx]

## Sheet: DataSet_Exp1
Data set including from experiment 1, including percentage of motile sperm, viable sperm with intact membrane,
with low membrane fluidity, with high mitochondria membrane potential and also CaInflux responsiveness.
Boar	Experiment	Moment	Cool_Rate	Total_Motility	Membrane_Integrity	Membrane_Fluidity	High_MitochMembr.Poten.	Ca-Influx_Responsiveness
1	1	24h	A	84.75	84.96	72.16	93.87	.
2	1	24h	A	69.83	77.26	68.13	94.48	.
3	1	24h	A	88.91	70.88	65.97	96.57	.
4	1	24h	A	85.53	81.28	79.74	93.66	.
5	1	24h	A	88.67	86.15	81.27	90.42	.
6	1	24h	A	86.58	88.13	85.01	92.92	.
7	1	24h	A	88.75	87.38	76.42	96.87	.
8	1	24h	A	89.81	79.26	72.35	94.48	.
1	1	72h	A	82.55	82.92	76.32	93.87	15.74
2	1	72h	A	81.18	82.12	74.12	98.01	24.44
3	1	72h	A	79.27	70.5	67.08	94.17	23.39
4	1	72h	A	84.15	83.5	76.37	94.9	29.61
5	1	72h	A	89.04	86.32	81.43	92.79	28.66
6	1	72h	A	82.7	88.84	86.41	93.83	3.83
7	1	72h	A	88.56	87.41	80.32	95.28	10.25
8	1	72h	A	87.88	80.85	73.5	94.31	24.72
1	1	144h	A	81.12	83.13	65.18	93.87	.
2	1	144h	A	75	78.49	71.91	95.24	.
3	1	144h	A	79.06	79.73	71.7	93.35	.
4	1	144h	A	77.7	81.91	78.68	95.19	.
5	1	144h	A	83.74	86.07	80.49	94.82	.
6	1	144h	A	81.04	87.75	86.27	93.37	.
7	1	144h	A	85.52	85.94	80.59	93.89	.
8	1	144h	A	92.56	87.18	75.39	94.34	.
1	1	24h	B	77.63	84.48	72.73	94.89	.
2	1	24h	B	57.55	82.21	73.49	94.74	.
3	1	24h	B	88.61	73.14	70.71	95.56	.
4	1	24h	B	84.65	79.58	81.02	92.8	.
5	1	24h	B	85.59	86.11	75.46	90.11	.
6	1	24h	B	86.85	88.08	85.34	94.15	.
7	1	24h	B	85.53	86.99	79.33	95.49	.
8	1	24h	B	87.55	80.88	71.72	94.63	.
1	1	72h	B	87.48	85.38	75.01	94.89	11.78
2	1	72h	B	81.27	81.67	77.55	96.57	20.77
3	1	72h	B	84.61	79.24	76.59	93.63	16.31
4	1	72h	B	83.04	86.09	79.22	93.29	25.57
5	1	72h	B	88.87	87.03	81.72	93.32	14.92
6	1	72h	B	81.47	88.46	87.74	93.26	1.58
7	1	72h	B	85.6	87.33	82.83	93.53	9.95
8	1	72h	B	89.58	82.58	74.92	94.2	21.56
1	1	144h	B	85.57	84.38	79.01	94.89	.
2	1	144h	B	77.07	79.88	77.35	94.51	.
3	1	144h	B	80.95	81.73	71.27	95.37	.
4	1	144h	B	78.44	85.06	79.34	95.89	.
5	1	144h	B	83.25	85.75	82.89	93.83	.
6	1	144h	B	80.41	89.01	83.77	91.93	.
7	1	144h	B	84.75	87.48	90.24	93.01	.
8	1	144h	B	89.18	87.7	70.58	95.26	.
1	1	24h	C	70.61	83.51	72.58	95.78	.
2	1	24h	C	72.82	80.58	73.1	93.99	.
3	1	24h	C	90.05	71.21	72.34	96.2	.
4	1	24h	C	85.74	77.26	76.31	93.88	.
5	1	24h	C	84.34	87.08	81.22	88.58	.
6	1	24h	C	86.27	87.67	84.53	93.11	.
7	1	24h	C	84.53	85.84	76.2	94.77	.
8	1	24h	C	87.56	81.1	72.41	95.83	.
1	1	72h	C	77.52	83.76	75.47	95.78	13.03
2	1	72h	C	77.82	78.31	70.26	98.35	13.14
3	1	72h	C	83.06	76.64	74.76	93.76	22.01
4	1	72h	C	78.69	83.21	78.55	93.24	13.91
5	1	72h	C	85.34	85.53	82.9	92.47	16.87
6	1	72h	C	85.99	87.84	85.52	95.11	7.55
7	1	72h	C	84.34	84.71	78.99	94.42	2.53
8	1	72h	C	86.52	81.67	68.44	91.36	21.36
1	1	144h	C	88.91	83.1	78.65	95.78	.
2	1	144h	C	68.36	76.64	72.01	93.29	.
3	1	144h	C	90.22	79.99	71.73	95.31	.
4	1	144h	C	81	81.95	76.24	94.28	.
5	1	144h	C	84.06	85.16	80.97	94.32	.
6	1	144h	C	83.3	87.19	85.08	91.97	.
7	1	144h	C	75.94	84.08	80.56	92.04	.
8	1	144h	C	87	86.01	71.17	95.88	.
1	1	24h	D	84.42	83.85	72.14	92.84	.
2	1	24h	D	71.86	77.37	68.46	92.73	.
3	1	24h	D	88.74	68.06	62.18	94.86	.
4	1	24h	D	85.3	79.53	72.45	92.99	.
5	1	24h	D	82.07	83.09	79.7	91.08	.
6	1	24h	D	88.74	82.37	74.23	94.34	.
7	1	24h	D	79.6	79.6	69.4	95.15	.
8	1	24h	D	85.29	78.35	70.82	95.61	.
1	1	72h	D	82.83	83.03	76.98	92.84	10.97
2	1	72h	D	75.49	76.98	70.54	95.12	9.55
3	1	72h	D	82.56	70.61	64.74	92.98	17.38
4	1	72h	D	82.39	80.66	74.06	92.47	15.38
5	1	72h	D	84.81	84.95	80.63	92.98	12.97
6	1	72h	D	78.36	88.48	84.6	93.13	1.14
7	1	72h	D	79.52	81.65	75.99	91.42	2.6
8	1	72h	D	85.76	79.22	61.59	91.65	14.33
1	1	144h	D	82.59	82.59	79.88	92.84	.
2	1	144h	D	72.45	73.39	69.71	91.48	.
3	1	144h	D	82.3	77.31	65.56	94.63	.
4	1	144h	D	77.96	79.01	74.71	94.21	.
5	1	144h	D	84.24	85.17	80.68	93.09	.
6	1	144h	D	75.5	82.85	83.63	92.87	.
7	1	144h	D	82.67	81.24	73.7	90.34	.
8	1	144h	D	92.31	85.05	78.96	94.28	.
1	1	24h	E	60.28	69.94	68.15	93.09	.
2	1	24h	E	44.72	53.94	44.35	92.23	.
3	1	24h	E	53.62	42.48	42.29	93.81	.
4	1	24h	E	51.99	55.29	67.36	85.7	.
5	1	24h	E	69.45	64.43	64.13	91.85	.
6	1	24h	E	71.41	74.29	67.62	93.16	.
7	1	24h	E	49.47	53.9	44.28	92.54	.
8	1	24h	E	60.18	56.14	48.04	93.48	.
1	1	72h	E	63.78	70.47	50.17	93.09	9.6
2	1	72h	E	43.03	50.92	40.67	91.34	0.55
3	1	72h	E	51.6	42.26	34.6	85.52	4.61
4	1	72h	E	61.03	56.82	49.05	89.17	6.09
5	1	72h	E	53.42	66.13	62.13	91.96	5.03
6	1	72h	E	72.17	74.78	69.94	87.8	9.14
7	1	72h	E	51.5	53	46.73	93.42	0.98
8	1	72h	E	58.64	57.64	40.83	90.48	6.19
1	1	144h	E	68.35	69.93	58.72	93.09	.
2	1	144h	E	39.49	47.77	41	85.91	.
3	1	144h	E	40.98	42.27	33.58	82.7	.
4	1	144h	E	49.1	47.82	39.73	91.01	.
5	1	144h	E	63.93	63.79	55.54	94.27	.
6	1	144h	E	58.52	64.66	56.68	82.7	.
7	1	144h	E	50.21	49.52	34.31	88.2	.
8	1	144h	E	66.73	58.49	51.87	92.1	.

## Sheet: CaInflux_Exp1
Fluorescence patterns for all sperm populations including PI-pos /Fluo3 pos; PI-pos /Fluo3 neg; PI-neg /Fluo-3 neg; PI-neg /Fluo3 pos, in Experiment 1
		Tyrode A								Tyrode C
Boar	Cooling	3 min				60 min				3 min				60 min
ID	curve	PI_pos/Fluo-3_pos	PI_pos/Fluo-3_neg	PI_neg/Fluo-3_neg	PI_neg/Fluo-3_pos	PI_pos/Fluo-3_pos	PI_pos/Fluo-3_neg	PI_neg/Fluo-3_neg	PI_neg/Fluo-3_pos	PI_pos/Fluo-3_pos	PI_pos/Fluo 3_neg	PI_neg/Fluo-3_neg	PI_neg/Fluo-3_pos	PI_pos/Fluo-3_pos	PI_pos/Fluo-3_neg	PI_neg/Fluo-3_neg	PI_neg/Fluo-3_pos
1	A	5.11	9.11	82.02	3.77	20.56	27.14	44.45	7.86	3.97	9.82	82.31	3.91	9.16	16.17	60.48	14.18
2	A	3.29	9.86	83.68	3.18	9.36	40.29	39.41	10.94	3.78	10.35	81.92	3.95	7.08	17.9	62.09	12.93
3	A	23.61	5.77	66.84	3.78	14.4	54.55	25.44	5.61	16.96	7.27	73.21	2.56	7.08	33.84	55.2	3.88
4	A	7.39	8.26	82.19	2.16	17.77	46.87	27.78	7.58	5.68	8	84.9	1.42	12.73	25.62	55.21	6.44
5	A	4.49	8.63	84.98	1.9	12.7	36.2	44.83	6.27	2.81	8.45	86.23	2.51	7.75	28.65	56.33	7.27
6	A	2.54	5.81	89.94	1.71	7.31	14.11	73.6	4.98	2.02	5.96	90.13	1.89	4.1	12.64	77.62	5.64
7	A	5.48	7.99	83.09	3.44	20.33	28.13	44.94	6.6	5.75	6.52	83.65	4.08	12.75	8.19	74.16	4.9
8	A	5.06	6.13	79.16	9.65	27.27	17.36	44.49	10.88	4.42	6.02	79.47	10.09	10.31	9.38	74.41	5.9
Mean		7.12125	7.695	81.4875	3.69875	16.2125	33.0812	43.1175	7.59	5.67375	7.79875	82.7275	3.80125	8.87	19.0487	64.4375	7.6425
StdDev		6.81939	1.58916	6.67363	2.54456	6.57248	14.0388	14.6413	2.25435	4.73584	1.66985	4.99508	2.73055	2.98872	9.38253	9.45016	3.7986
1	B	4.79	9.14	82.61	3.47	20.16	23.41	46.66	9.77	4.06	8.71	82.66	4.57	9.37	16.46	58.49	15.68
2	B	3.6	11.8	80.14	4.46	8.96	39.77	39.11	12.16	3.86	11.73	79.53	4.88	7.63	22.1	59.27	11.01
3	B	12.81	6.68	79.09	1.42	8.02	47.23	37.66	7.09	9.02	6.78	81.6	2.6	8.36	27.82	56.48	7.34
4	B	5.03	9.59	84.1	1.28	10.36	51.46	31.15	7.03	4.42	7.8	86.79	0.99	9.19	27.23	55.4	8.18
5	B	4.67	6.49	85.85	2.99	38.91	18.34	39.99	2.76	2.66	7.35	87.48	2.51	10.37	29.5	51.57	8.56
6	B	0.87	7.6	90.93	0.6	3.62	15.7	77.47	3.21	1.75	7.78	89.32	1.15	8.26	13.14	73.65	4.95
7	B	7.18	6.8	82.62	3.4	14.67	22.65	55.83	6.85	6.41	5.93	83.68	3.98	9.67	12.4	71.81	6.12
8	B	2.94	6.94	87.12	3	13.9	27.54	46.92	11.64	2.66	6.45	87.55	3.34	5.55	13.61	72.92	7.92
Mean		5.23625	8.13	84.0575	2.5775	14.825	30.7625	46.8487	7.56375	4.355	7.81625	84.8262	3.0025	8.55	20.2825	62.4488	8.72
StdDev		3.56002	1.88523	3.85467	1.32554	10.9259	13.5865	14.4231	3.49814	2.35595	1.80608	3.44294	1.46082	1.49358	7.22723	8.88162	3.32781
1	C	3.3	9.21	84.04	3.45	6.66	26.38	53.8	13.16	3.72	10.41	82.43	3.45	6.1	16.69	65.22	11.99
2	C	3.44	11.97	79.93	4.67	6.82	42.69	39.74	10.75	3.55	11.45	80.42	4.58	8.87	25.52	53.37	12.24
3	C	13.67	6.74	75.76	3.83	16.8	51.01	25.71	6.48	11.59	6.18	79.34	2.89	15.14	28.65	51.3	4.91
4	C	7.67	7.27	83.55	1.51	13.32	54.57	26.48	5.63	4.57	9.2	85.11	1.12	8.57	34.65	49.4	7.38
5	C	3.79	7.73	85.43	3.05	7.77	36.71	48.49	7.03	2.59	9.64	85.34	2.43	4.45	35.46	50.93	9.16
6	C	4.25	7.85	85.41	2.49	12.48	8.16	75.13	4.23	2.5	6.19	89.18	2.13	6.74	16.79	71.35	5.12
7	C	6.03	7.61	83.21	3.15	11.32	30.28	51.48	6.92	6.98	6.28	83.06	3.68	7.71	18.12	68.2	5.97
8	C	4.27	7.86	83.43	4.44	15.15	27.56	47.29	10	3.91	7.87	83.81	4.41	11.66	19.31	61.58	7.45
Mean		5.8025	8.28	82.595	3.32375	11.29	34.67	46.015	8.025	4.92625	8.4025	83.5863	3.08625	8.655	24.3987	58.9188	8.0275
StdDev		3.50693	1.64688	3.24822	1.0296	3.86571	14.9896	15.9427	2.98641	3.03496	2.07392	3.08006	1.17827	3.37869	7.83222	8.70736	2.8757
1	D	3.29	9.44	84.06	3.2	6.26	27.27	53.43	13.04	4.27	9.3	81.98	4.45	7.23	16.31	62.32	14.13
2	D	2.74	13.56	80.93	2.77	4.1	40.91	45.48	9.5	2.84	13.62	79.76	3.78	4.73	30.03	53.86	11.38
3	D	13.14	8.84	72.46	5.56	20.46	45.79	29.93	3.82	14.61	7.44	74.89	3.06	11.61	34	49.74	4.65
4	D	7.27	6.96	83.32	2.45	8.58	61.66	27.11	2.65	7.83	6.53	84.23	1.41	9.84	40.81	42.35	7
5	D	4.89	9.2	82.03	3.88	21.21	33.07	42.28	3.44	4.86	9.08	81.96	4.1	10.52	37.34	44.81	7.33
6	D	3.5	4.06	89.19	3.25	4.9	17	72.4	5.7	1.92	6.38	89.33	2.37	2.67	18.61	73.68	5.04
7	D	5.93	6.77	82.18	5.12	8.82	29.79	52.57	8.82	5.49	6.03	82.83	5.65	8.58	18.11	66.19	7.12
8	D	5.08	9.08	82.23	3.61	8.04	35.79	47.19	8.98	5.33	8.27	82.45	3.95	6.09	22.95	62.79	8.17
Mean		5.73	8.48875	82.05	3.73	10.2963	36.41	46.2987	6.99375	5.89375	8.33125	82.1788	3.59625	7.65875	27.27	56.9675	8.1025
StdDev		3.34481	2.73878	4.62763	1.09474	6.72343	13.4241	14.2689	3.65206	3.9465	2.46738	4.05162	1.3055	3.05931	9.5269	11.0213	3.18823
1	E	2.14	13.25	80.92	3.68	5.1	52.77	34.82	7.31	2.32	12.79	81.49	3.4	7.74	36.67	44.99	10.61
2	E	2.09	21.57	72.56	3.78	7.12	56.72	31.3	4.86	1.56	22.3	72.11	4	5.48	55.86	31.4	7.26
3	E	1.45	55.25	41.97	1.33	7.43	69.88	20.43	2.26	3.67	50.54	44.45	1.34	7.53	62.72	28.02	1.73
4	E	12.09	26.11	59.61	2.19	15.91	62.31	20.08	1.7	13.68	25.3	60.2	0.82	10.31	59	26.86	3.83
5	E	25.55	16.04	51.42	6.99	66.79	9.9	21.13	2.18	17.37	21.19	55.37	6.07	15.22	53.91	24.1	6.77
6	E	7.64	11.78	75.63	4.95	43.05	13.07	39.95	3.93	1.65	11.57	85.05	1.73	42.81	11.83	40.23	5.13
7	E	0.73	15.76	81.97	1.54	7.84	49.27	37.11	5.78	0.99	13.28	83.27	2.46	11.63	37.33	43.44	7.6
8	E	0.67	17.9	79.35	2.08	6.72	56.99	31.19	5.1	0.74	17.19	79.47	2.6	7.66	47.31	37.4	7.63
Mean		6.545	22.2075	67.9288	3.3175	19.995	46.3638	29.5012	4.14	5.2475	21.77	70.1762	2.8025	13.5475	45.5787	34.555	6.32
StdDev		8.67407	14.1147	15.0842	1.94238	22.7014	22.4086	7.95138	1.98394	6.48189	12.6408	15.0778	1.68376	12.2062	16.641	8.01171	2.71317

## Sheet: Fluidity_Exp1
Fluorescence patterns for all sperm populations including YoPro-pos /M540-pos; YoPro-pos /M540-neg; YoPro-neg /M540-neg; YoPro-neg /M540-pos, in Experiment 1
Boar	Cooling	24 h of storage				72 h of storage				144 h of storage
ID	curve	YoPro_pos/M540_pos	YoPro_pos/M540_neg	YoPro_neg/M540_neg	YoPro_neg/M540_pos	YoPro_pos/M540_pos	YoPro_pos/M540_neg	YoPro_neg/M540_neg	YoPro_neg/M540_pos	YoPro_pos/M540_pos	YoPro_pos/M540_neg	YoPro_neg/M540_neg	YoPro_neg/M540_pos
1	A	0.1814	0.0237	0.7642	0.0307	0.1589	0.0159	0.8032	0.022	0.142	0.0221	0.8059	0.03
2	A	0.1241	0.0111	0.8501	0.0147	0.1108	0.012	0.8641	0.0131	0.1051	0.0151	0.8627	0.0171
3	A	0.1495	0.0137	0.8127	0.0241	0.1333	0.007	0.8143	0.0454	0.1331	0.0089	0.8049	0.0531
4	A	0.172	0.0117	0.7974	0.0189	0.1662	0.03	0.7637	0.0401	0.1244	0.0413	0.7868	0.0475
5	A	0.1907	0.0552	0.7216	0.0325	0.1536	0.0307	0.7632	0.0525	0.1709	0.0172	0.6518	0.1601
6	A	0.2747	0.036	0.6813	0.008	0.2145	0.0278	0.7412	0.0165	0.1817	0.0315	0.7191	0.0677
7	A	0.224	0.0466	0.685	0.0444	0.1802	0.1101	0.6708	0.0389	0.1179	0.1249	0.717	0.0402
8	A	0.1629	0.0335	0.7235	0.0801	0.1307	0.0096	0.735	0.1247	0.1467	0.0082	0.7539	0.0912
Mean		0.184913	0.0289375	0.754475	0.031675	0.156025	0.0303875	0.769438	0.04415	0.140225	0.03365	0.762762	0.0633625
StdDev		0.0466583	0.0166789	0.0617518	0.0226078	0.0323475	0.0335689	0.0584295	0.0355021	0.0260208	0.0385414	0.0661098	0.0451958
1	B	0.1742	0.0219	0.7933	0.0106	0.1414	0.0161	0.8283	0.0142	0.032	0.0013	0.9024	0.0643
2	B	0.115	0.0177	0.8534	0.0139	0.0938	0.0131	0.8774	0.0157	0.1298	0.0133	0.8377	0.0192
3	B	0.2064	0.0182	0.7546	0.0208	0.128	0.0151	0.8172	0.0396	0.1021	0.0209	0.8289	0.0481
4	B	0.142	0.0164	0.8102	0.0314	0.1285	0.0334	0.7922	0.0459	0.1263	0.0322	0.7934	0.0481
5	B	0.154	0.051	0.7273	0.0677	0.1457	0.034	0.7501	0.0702	0.1155	0.033	0.7901	0.0614
6	B	0.2056	0.0393	0.7349	0.0202	0.1792	0.0185	0.7755	0.0268	0.1592	0.0319	0.7735	0.0354
7	B	0.1883	0.0494	0.7071	0.0552	0.095	0.0744	0.7659	0.0647	0.1309	0.0848	0.7127	0.0716
8	B	0.1865	0.026	0.7172	0.0703	0.1171	0.0117	0.7492	0.122	0.1373	0.0076	0.7058	0.1493
Mean		0.1715	0.0299875	0.76225	0.0362625	0.128587	0.0270375	0.794475	0.0498875	0.116638	0.028125	0.793063	0.062175
StdDev		0.0322138	0.0144467	0.0516454	0.0244508	0.0280031	0.0210329	0.0443007	0.0357159	0.0379561	0.0258554	0.0651328	0.0389957
1	C	0.1933	0.029	0.762	0.0157	0.1727	0.0136	0.7899	0.0238	0.1467	0.0179	0.8056	0.0298
2	C	0.1144	0.0243	0.8453	0.016	0.1129	0.0166	0.8552	0.0153	0.106	0.015	0.8508	0.0282
3	C	0.1424	0.0186	0.8122	0.0268	0.1215	0.0213	0.829	0.0282	0.1183	0.0131	0.8097	0.0589
4	C	0.1851	0.0149	0.7631	0.0369	0.142	0.0509	0.7855	0.0216	0.1407	0.0602	0.7624	0.0367
5	C	0.1417	0.0509	0.7258	0.0816	0.1663	0.025	0.7547	0.054	0.1304	0.0265	0.7865	0.0566
6	C	0.2172	0.0316	0.731	0.0202	0.2543	0.0244	0.7026	0.0187	0.2204	0.0292	0.7201	0.0303
7	C	0.1633	0.0263	0.7234	0.087	0.1053	0.0835	0.7476	0.0636	0.1351	0.0778	0.7173	0.0698
8	C	0.1876	0.0243	0.7241	0.064	0.126	0.0064	0.6844	0.1832	0.1526	0.016	0.7117	0.1197
Mean		0.168125	0.0274875	0.760862	0.043525	0.150125	0.0302125	0.768613	0.05105	0.143775	0.0319625	0.770512	0.05375
StdDev		0.0337624	0.0108661	0.045744	0.0296613	0.04853	0.0251743	0.0585136	0.0561712	0.0344287	0.0239999	0.0512225	0.0309577
1	D	0.2618	0.0236	0.694	0.0206	0.2028	0.0246	0.7599	0.0127	0.2026	0.0182	0.737	0.0422
2	D	0.1356	0.0094	0.7423	0.1127	0.1096	0.0094	0.845	0.036	0.1207	0.0115	0.8363	0.0315
3	D	0.1737	0.0115	0.797	0.0178	0.1321	0.0123	0.8063	0.0493	0.1301	0.0148	0.8068	0.0483
4	D	0.2253	0.0142	0.7245	0.036	0.1771	0.0547	0.7406	0.0276	0.1793	0.0301	0.7471	0.0435
5	D	0.1715	0.0423	0.7214	0.0648	0.1432	0.0305	0.7698	0.0565	0.1382	0.0247	0.7988	0.0383
6	D	0.2595	0.0315	0.6846	0.0244	0.2228	0.0352	0.7054	0.0366	0.2495	0.0214	0.6971	0.032
7	D	0.2365	0.0525	0.6218	0.0892	0.1746	0.1006	0.6474	0.0774	0.1808	0.0725	0.6556	0.0911
8	D	0.1805	0.0157	0.7082	0.0956	0.1461	0.0057	0.6159	0.2323	0.1308	0.04	0.7896	0.0396
Mean		0.20555	0.0250875	0.711725	0.0576375	0.163538	0.034125	0.736288	0.06605	0.1665	0.02915	0.758537	0.0458125
StdDev		0.0464711	0.0157136	0.0501602	0.037895	0.0377495	0.0312659	0.077245	0.0699332	0.0448147	0.0196943	0.06086	0.0191468
1	E	0.5182	0.0164	0.4428	0.0226	0.4869	0.0205	0.4673	0.0253	0.5236	0.0164	0.3431	0.1169
2	E	0.2756	0.0241	0.6762	0.0241	0.2627	0.0196	0.6994	0.0183	0.3113	0.0162	0.5668	0.1057
3	E	0.3319	0.0125	0.6413	0.0143	0.3077	0.0157	0.6213	0.0553	0.3475	0.0167	0.5554	0.0804
4	E	0.2829	0.0223	0.6736	0.0212	0.4327	0.0494	0.4905	0.0274	0.4891	0.0377	0.3973	0.0759
5	E	0.2702	0.0328	0.6815	0.0155	0.3222	0.0436	0.5017	0.1325	0.286	0.0229	0.5872	0.1039
6	E	0.4987	0.0327	0.4435	0.0251	0.507	0.0187	0.4067	0.0676	0.4953	0.0168	0.41	0.0779
7	E	0.4762	0.0463	0.4229	0.0546	0.475	0.0754	0.346	0.1036	0.072	0.527	0.3358	0.0652
8	E	0.4128	0.0262	0.4804	0.0806	0.3732	0.0054	0.4083	0.2131	0.3942	0.0212	0.5187	0.0659
Mean		0.383313	0.0266625	0.557775	0.03225	0.395925	0.0310375	0.49265	0.0803875	0.364875	0.0843625	0.464288	0.086475
StdDev		0.105647	0.0106332	0.119631	0.0232157	0.0923531	0.0231443	0.117129	0.0669298	0.148163	0.178997	0.10386	0.0196292

## Sheet: DataSet_Exp2
Data set including from experiment 2, including percentage of motile sperm, viable sperm with intact membrane,
with low membrane fluidity, with high mitochondria membrane potential and also CaInflux responsiveness.
Boar	Experiment	Moment	Cool_Rate	Total_Motility	Membrane_Integrity	Membrane_Fluidity	High_MitochMembr.Poten.	Ca-Influx_Responsiveness
1	2	24h	A	86.75	87.17	78.66	93.89	.
2	2	24h	A	86.88	85.93	71.66	93.5	.
3	2	24h	A	89.65	86.55	67.97	94.2	.
4	2	24h	A	89.47	86.62	76.43	95.27	.
5	2	24h	A	92.04	85.02	78.49	95.45	.
6	2	24h	A	93.38	87.56	79.74	94.85	.
7	2	24h	A	91.78	86.62	74.88	96.2	.
8	2	24h	A	92.33	86.93	79.74	96.96	.
1	2	72h	A	87.61	86.99	80.32	95.14	0.2788
2	2	72h	A	86.4	80.63	78.94	93.79	0.0474
3	2	72h	A	82.82	80	63.95	93.86	0.4841
4	2	72h	A	86.6	85.87	74.15	95.73	0.0982
5	2	72h	A	90.58	85.07	78.91	94.14	0.1859
6	2	72h	A	89.95	87.61	81.81	93.55	0.137
7	2	72h	A	91.27	84.59	78.27	95.04	0.1005
8	2	72h	A	85.66	82.91	80.79	94.66	0.04
1	2	144h	A	86.6	88.3	79.98	92.93	.
2	2	144h	A	85.89	86.87	77.86	92.6	.
3	2	144h	A	85.83	81.2	50.71	93.07	.
4	2	144h	A	82.85	86.87	62.63	94.68	.
5	2	144h	A	86.43	83.67	81.05	94.33	.
6	2	144h	A	89.03	87.3	82.15	95.5	.
7	2	144h	A	85.3	84.11	73.79	95.84	.
8	2	144h	A	86.91	90.7	80.84	96.83	.
1	2	24h	Aa	87.28	90.2	76.84	93.16	.
2	2	24h	Aa	89.24	86.64	70	93.97	.
3	2	24h	Aa	88.19	85.59	68.01	94.98	.
4	2	24h	Aa	89.07	87.32	78.65	95.36	.
5	2	24h	Aa	90.76	87.2	79.86	97.36	.
6	2	24h	Aa	93.52	88.24	81.36	96.32	.
7	2	24h	Aa	89.27	84.11	76.73	97.03	.
8	2	24h	Aa	94.01	87.4	81.13	96.46	.
1	2	72h	Aa	89.84	88.17	80.39	94.93	0.0728
2	2	72h	Aa	88.28	83.68	76.65	93.79	0.1834
3	2	72h	Aa	91.51	82.44	63.37	95.29	0.2294
4	2	72h	Aa	83.81	86.07	76.8	94.07	0.1218
5	2	72h	Aa	88.39	83.9	81.46	92.82	0.0326
6	2	72h	Aa	91.14	87.21	83.6	94.32	0.1177
7	2	72h	Aa	92.1	85.98	80.12	95.54	0.1198
8	2	72h	Aa	85.57	86.03	77.74	95.33	0.07
1	2	144h	Aa	88.19	89.21	82.9	95.28	.
2	2	144h	Aa	86.44	85.38	76.88	93.69	.
3	2	144h	Aa	83.85	83.11	51.45	92.99	.
4	2	144h	Aa	83.31	85.85	65.6	94.59	.
5	2	144h	Aa	87.89	83.41	81.55	95.42	.
6	2	144h	Aa	89.99	86.03	82.16	93.26	.
7	2	144h	Aa	87.84	84.64	75.39	95.8	.
8	2	144h	Aa	84.36	88.95	79.62	96.5	.
1	2	24h	Ab	84.99	90.4	80.79	94.93	.
2	2	24h	Ab	89.47	86.68	77.77	93.34	.
3	2	24h	Ab	91.39	84.35	69.24	94.63	.
4	2	24h	Ab	87.07	87.11	76.61	95.25	.
5	2	24h	Ab	90.48	86.01	78.28	94.63	.
6	2	24h	Ab	90.92	89.18	81.34	96.06	.
7	2	24h	Ab	89.92	85.17	81.11	96.22	.
8	2	24h	Ab	94.23	89.05	78.82	95.88	.
1	2	72h	Ab	86.17	88.85	83.15	96.51	0.11
2	2	72h	Ab	91.23	83.88	82.58	94.97	0.1926
3	2	72h	Ab	85.79	84.03	67.89	94.24	0.1614
4	2	72h	Ab	85.08	86.24	72.52	92.62	0.0342
5	2	72h	Ab	91.43	85.26	83.42	93.74	0.0372
6	2	72h	Ab	91.99	87.67	84.54	93.88	0.0439
7	2	72h	Ab	92.26	85.97	80.32	94.04	0.1216
8	2	72h	Ab	87.99	87.28	80.62	94.96	0.16
1	2	144h	Ab	88.67	88.64	81.56	95.62	.
2	2	144h	Ab	83.74	86.42	79.18	94.39	.
3	2	144h	Ab	85.48	83.96	58.53	94.21	.
4	2	144h	Ab	87.24	85.67	66.07	94.7	.
5	2	144h	Ab	92.74	83.72	82.61	94.88	.
6	2	144h	Ab	90.6	87.4	84.44	93.64	.
7	2	144h	Ab	88.87	85.36	79.2	93.89	.
8	2	144h	Ab	90.09	92.79	81.24	96.88	.
1	2	24h	B	93.56	89.2	81.88	94.17	.
2	2	24h	B	90.5	87.22	82.04	93.17	.
3	2	24h	B	95.88	83.5	71.71	94.24	.
4	2	24h	B	85.63	86.78	77.39	94.28	.
5	2	24h	B	91.15	84.64	82.86	94.77	.
6	2	24h	B	91.89	89.19	81.52	96.35	.
7	2	24h	B	88.45	85.92	76.58	95.56	.
8	2	24h	B	93.72	89.41	81.26	95.94	.
1	2	72h	B	90.65	88.94	78.79	94.05	0.1782
2	2	72h	B	88.42	85.74	83.42	95.19	0.1747
3	2	72h	B	89.54	77.59	67.62	92.93	0.2811
4	2	72h	B	84.08	86.29	74.85	93.98	0.3292
5	2	72h	B	87.45	84.6	82.54	93.82	0.061
6	2	72h	B	89.56	87.77	85.08	93.83	0.0517
7	2	72h	B	92.71	85.99	79.99	95	0.1188
8	2	72h	B	91.39	84.58	83.87	94.69	0.06
1	2	144h	B	85.23	89.26	83.15	95.04	.
2	2	144h	B	87.01	86.55	80.83	95.98	.
3	2	144h	B	83.88	82.74	62.42	94.52	.
4	2	144h	B	86.81	84.62	69.48	94.23	.
5	2	144h	B	88.29	83.11	74.04	94.62	.
6	2	144h	B	88.66	86.75	83.64	95.11	.
7	2	144h	B	89.27	85.61	79.92	93.28	.
8	2	144h	B	94.44	92.95	82.42	96.36	.

## Sheet: CaInflux_Exp2
Fluorescence patterns for all sperm populations including PI-pos /Fluo3 pos; PI-pos /Fluo3 neg; PI-neg /Fluo-3 neg; PI-neg /Fluo3 pos, in Experiment 2
		Tyrode A								Tyrode C
Boar	Cooling	3 min				60 min				3 min				60 min
ID	curve	PI_pos/Fluo-3_pos	PI_pos/Fluo-3_neg	PI_neg/Fluo-3_neg	PI_neg/Fluo-3_pos	PI_pos/Fluo-3_pos	PI_pos/Fluo-3_neg	PI_neg/Fluo-3_neg	PI_neg/Fluo-3_pos	PI_pos/Fluo-3_pos	PI_pos/Fluo-3_neg	PI_neg/Fluo-3_neg	PI_neg/Fluo-3_pos	PI_pos/Fluo-3_pos	PI_pos/Fluo-3_neg	PI_neg/Fluo-3_neg	PI_neg/Fluo-3_pos
1	A	0.0132	0.1203	0.8545	0.012	0.1491	0.1078	0.6728	0.0703	0.0147	0.1173	0.8596	0.0084	0.1496	0.0753	0.7256	0.0495
2	A	0.0791	0.0869	0.7909	0.0431	0.5357	0.1398	0.2887	0.0358	0.0774	0.0819	0.7975	0.0432	0.3969	0.1848	0.3958	0.0225
3	A	0.0095	0.0922	0.8936	0.0047	0.1285	0.2837	0.5287	0.0591	0.018	0.0932	0.8819	0.0069	0.1987	0.1309	0.6242	0.0462
4	A	0.0525	0.0638	0.8766	0.0071	0.075	0.3823	0.5306	0.0121	0.0575	0.0617	0.8666	0.0142	0.0433	0.26	0.6965	0.0002
5	A	0.0561	0.0505	0.861	0.0324	0.4153	0.1001	0.4273	0.0573	0.0503	0.0611	0.856	0.0326	0.2769	0.1255	0.5593	0.0383
6	A	0.0483	0.0726	0.8497	0.0294	0.2411	0.1484	0.5654	0.0451	0.0509	0.0701	0.8445	0.0345	0.1428	0.0641	0.7638	0.0293
7	A	0.0365	0.0905	0.8434	0.0296	0.2411	0.1506	0.5476	0.0607	0.031	0.0957	0.8484	0.0249	0.1161	0.1015	0.7402	0.0422
8	A	0.1069	0.0882	0.7684	0.0365	0.4416	0.1007	0.4033	0.0544	0.0467	0.0955	0.8142	0.0436	0.242	0.0602	0.6395	0.0583
Mean		0.0502625	0.083125	0.842262	0.02435	0.278425	0.176675	0.49555	0.04935	0.0433125	0.0845625	0.846088	0.0260375	0.195788	0.125287	0.643112	0.0358125
StdDev		0.0323087	0.0210691	0.0421999	0.0144086	0.166871	0.102089	0.117891	0.0182863	0.0210174	0.0195648	0.0276962	0.0148151	0.109357	0.0684164	0.120833	0.0182671
1	Aa	0.0203	0.1107	0.8553	0.0137	0.1437	0.1577	0.6222	0.0764	0.019	0.1065	0.8515	0.023	0.156	0.0668	0.7102	0.067
2	Aa	0.0752	0.0846	0.799	0.0412	0.5563	0.1447	0.2726	0.0264	0.0823	0.0849	0.7931	0.0397	0.4088	0.1859	0.3865	0.0188
3	Aa	0.056	0.0667	0.8454	0.0319	0.1606	0.2308	0.5086	0.1	0.0495	0.0679	0.8494	0.0332	0.119	0.1375	0.6686	0.0749
4	Aa	0.045	0.0698	0.8562	0.029	0.1106	0.2405	0.574	0.0749	0.0329	0.1094	0.8382	0.0195	0.1352	0.1902	0.6216	0.053
5	Aa	0.0452	0.0658	0.8629	0.0261	0.3055	0.1095	0.5429	0.0421	0.0329	0.0677	0.8782	0.0212	0.2	0.0864	0.6491	0.0645
6	Aa	0.0174	0.0931	0.8633	0.0262	0.1982	0.1272	0.6472	0.0274	0.019	0.0938	0.8658	0.0214	0.1263	0.0827	0.758	0.033
7	Aa	0.0291	0.0987	0.8527	0.0195	0.231	0.1659	0.5482	0.0549	0.027	0.1003	0.8502	0.0225	0.1547	0.0876	0.7143	0.0434
8	Aa	0.0264	0.1046	0.8381	0.0309	0.4661	0.0718	0.3894	0.0727	0.0242	0.1098	0.8384	0.0276	0.2765	0.0442	0.6252	0.0541
Mean		0.039325	0.08675	0.846612	0.0273125	0.2715	0.156013	0.513137	0.05935	0.03585	0.0925375	0.8456	0.0260125	0.197063	0.110163	0.641687	0.0510875
StdDev		0.0198064	0.017761	0.0210071	0.0082693	0.161099	0.0573775	0.124715	0.0261507	0.0211904	0.0174084	0.0250829	0.00706893	0.0996856	0.0547054	0.113434	0.0186762
1	Ab	0.0141	0.072	0.8966	0.0173	0.2068	0.0354	0.5921	0.1657	0.0099	0.0966	0.8884	0.0051	0.1593	0.0613	0.7095	0.0699
2	Ab	0.0718	0.0728	0.8185	0.0369	0.5834	0.1459	0.2375	0.0332	0.0791	0.0734	0.8089	0.0386	0.4302	0.204	0.3495	0.0163
3	Ab	0.0507	0.0552	0.8209	0.0732	0.3182	0.1402	0.4872	0.0544	0.0605	0.0512	0.8376	0.0507	0.224	0.1186	0.6109	0.0465
4	Ab	.	.	.	.	0.4315	0.12	0.4057	0.0428	.	.	.	.	0.3233	0.1187	0.5151	0.0429
5	Ab	0.0538	0.0581	0.8584	0.0297	0.2898	0.12	0.5486	0.0416	0.0559	0.0642	0.848	0.0319	0.2533	0.119	0.5925	0.0352
6	Ab	0.0341	0.0663	0.8765	0.0231	0.2166	0.1856	0.5841	0.0137	0.0339	0.0707	0.874	0.0214	0.1474	0.1205	0.7169	0.0152
7	Ab	.	.	.	.	0.2604	0.1475	0.5325	0.0596	.	.	.	.	0.1511	0.1071	0.7008	0.041
8	Ab	0.0802	0.074	0.786	0.0598	0.502	0.066	0.3983	0.0337	0.0958	0.0705	0.7827	0.051	0.3499	0.0607	0.5624	0.027
Mean		0.0507833	0.0664	0.842817	0.04	0.351087	0.120075	0.47325	0.0555875	0.05585	0.0711	0.839933	0.0331167	0.254812	0.113737	0.5947	0.03675
StdDev		0.0242493	0.00805506	0.0414001	0.0219585	0.138964	0.0481242	0.120448	0.0466542	0.0308266	0.0148302	0.0395444	0.0177918	0.104786	0.0445224	0.123716	0.0178483
1	B	0.009	0.0715	0.8788	0.0407	0.0926	0.1476	0.6824	0.0774	0.0275	0.0774	0.7748	0.1203	0.1518	0.0614	0.7253	0.0615
2	B	0.0701	0.0867	0.7885	0.0547	0.6004	0.1299	0.2383	0.0314	0.0763	0.0825	0.7981	0.0431	0.424	0.192	0.3667	0.0173
3	B	0.0594	0.0667	0.8396	0.0343	0.2939	0.2078	0.4441	0.0542	0.1463	0.0678	0.7206	0.0653	0.1837	0.0956	0.6689	0.0518
4	B	0.0675	0.0545	0.8285	0.0495	0.3255	0.1204	0.513	0.0411	0.0726	0.0556	0.8266	0.0452	0.247	0.0983	0.6108	0.0439
5	B	0.0566	0.0626	0.8487	0.0321	0.2369	0.1218	0.6112	0.0301	0.0623	0.0689	0.8371	0.0317	0.3822	0.1261	0.442	0.0497
6	B	0.0445	0.0741	0.8552	0.0262	0.2316	0.1268	0.5898	0.0518	0.0496	0.076	0.8527	0.0217	0.124	0.0716	0.7716	0.0328
7	B	0.0274	0.0871	0.8555	0.03	0.2475	0.1262	0.5566	0.0697	0.0357	0.0798	0.8553	0.0292	0.1545	0.0772	0.7257	0.0426
8	B	0.0582	0.0618	0.8241	0.0559	0.4012	0.0946	0.4345	0.0697	0.0377	0.0842	0.8383	0.0398	0.2219	0.0529	0.664	0.0612
Mean		0.0490875	0.070625	0.839862	0.040425	0.3037	0.134387	0.508737	0.053175	0.0635	0.074025	0.812938	0.0495375	0.236138	0.0968875	0.621875	0.0451
StdDev		0.0211281	0.0117131	0.0269649	0.0116099	0.14904	0.0330494	0.13751	0.0180806	0.0378562	0.00947549	0.0462759	0.0314361	0.110873	0.0449201	0.144159	0.014765

## Sheet: Fluidity_Exp2
Fluorescence patterns for all sperm populations including YoPro-pos /M540-pos; YoPro-pos /M540-neg; YoPro-neg /M540-neg; YoPro-neg /M540-pos, in Experiment 2
Boar	Cooling	24 h of storage				72 h of storage				144 h of storage
ID	curve	YoPro_pos/M540_pos	YoPro_pos/M540_neg	YoPro_neg/M540_neg	YoPro_neg/M540_pos	YoPro_pos/M540_pos	YoPro_pos/M540_neg	YoPro_neg/M540_neg	YoPro_neg/M540_pos	YoPro_pos/M540_pos	YoPro_pos/M540_neg	YoPro_neg/M540_neg	YoPro_neg/M540_pos
1	A	0.1491	0.0514	0.7974	0.0021	0.1446	0.0397	0.8079	0.0078	0.1389	0.0269	0.8093	0.0249
2	A	0.2225	0.017	0.7488	0.0117	0.1947	0.0104	0.7827	0.0122	0.1643	0.0324	0.7379	0.0654
3	A	0.159	0.0479	0.7643	0.0288	0.1491	0.0444	0.7415	0.065	0.1425	0.0397	0.6263	0.1915
4	A	0.1714	0.0193	0.7849	0.0244	0.143	0.0178	0.7891	0.0501	0.1417	0.0179	0.8105	0.0299
5	A	0.1611	0.026	0.7974	0.0155	0.1433	0.018	0.8181	0.0206	0.1199	0.0324	0.8215	0.0262
6	A	0.1512	0.0234	0.7866	0.0388	0.1352	0.0188	0.8032	0.0428	0.1041	0.035	0.7998	0.0611
7	A	0.2303	0.0294	0.7166	0.0237	0.1414	0.03	0.7894	0.0392	0.1391	0.0232	0.7786	0.0591
8	A	0.231	0.0708	0.6797	0.0185	0.1928	0.0214	0.6395	0.1463	0.1847	0.0272	0.5071	0.281
Mean		0.18445	0.03565	0.759462	0.0204375	0.155513	0.0250625	0.771425	0.048	0.1419	0.0293375	0.736375	0.0923875
StdDev		0.0367138	0.0190152	0.0424236	0.0111752	0.0239156	0.0118492	0.0580406	0.0442545	0.0246799	0.00694055	0.112472	0.0933911
1	Aa	0.1394	0.0411	0.8113	0.0082	0.1641	0.0534	0.7774	0.0051	0.1449	0.0364	0.7962	0.0225
2	Aa	0.2049	0.012	0.7673	0.0158	0.1755	0.0141	0.8012	0.0092	0.1707	0.0258	0.7539	0.0496
3	Aa	0.1369	0.0337	0.7865	0.0429	0.1363	0.0547	0.768	0.041	0.1449	0.0484	0.656	0.1507
4	Aa	0.1433	0.027	0.7986	0.0311	0.1373	0.0157	0.8146	0.0324	0.1379	0.0242	0.8155	0.0224
5	Aa	0.1466	0.0289	0.8136	0.0109	0.1292	0.0191	0.836	0.0157	0.1267	0.0271	0.8216	0.0246
6	Aa	0.1529	0.0385	0.7684	0.0402	0.1386	0.029	0.8039	0.0285	0.1115	0.0299	0.829	0.0296
7	Aa	0.2489	0.0291	0.7	0.022	0.1698	0.0189	0.7665	0.0448	0.1477	0.0309	0.7688	0.0526
8	Aa	0.2426	0.036	0.6801	0.0413	0.1954	0.0219	0.6337	0.149	0.1749	0.0232	0.5145	0.2874
Mean		0.176937	0.0307875	0.765725	0.02655	0.155775	0.02835	0.775162	0.0407125	0.1449	0.0307375	0.744437	0.079925
StdDev		0.0476802	0.00906491	0.0500607	0.0141916	0.0237458	0.0164829	0.0619946	0.0460561	0.0209396	0.00829732	0.108371	0.0940528
1	Ab	0.1631	0.0306	0.7802	0.0111	0.1333	0.0506	0.8062	0.0099	0.1423	0.0298	0.8124	0.0155
2	Ab	0.1601	0.0163	0.8111	0.0125	0.1771	0.0083	0.8032	0.0114	0.1538	0.0344	0.792	0.0198
3	Ab	0.161	0.0306	0.7901	0.0083	0.1088	0.04	0.7252	0.126	0.1274	0.0423	0.6607	0.1696
4	Ab	0.1698	0.0258	0.7828	0.0216	0.1228	0.0206	0.8342	0.0224	0.1337	0.0205	0.8261	0.0197
5	Ab	0.1415	0.0293	0.8134	0.0158	0.1175	0.0238	0.8454	0.0133	0.1077	0.0284	0.8444	0.0195
6	Ab	0.1306	0.0375	0.8009	0.027	0.111	0.0292	0.8315	0.0283	0.1207	0.0323	0.8156	0.0314
7	Ab	0.1743	0.0376	0.7707	0.0174	0.1256	0.0205	0.8258	0.0281	0.1408	0.0341	0.7918	0.0333
8	Ab	0.2118	0.0484	0.6924	0.0474	0.1736	0.0348	0.6789	0.1127	0.1639	0.0263	0.5853	0.2245
Mean		0.164025	0.0320125	0.7802	0.0201375	0.133712	0.028475	0.7938	0.0440125	0.136288	0.0310125	0.766038	0.0666625
StdDev		0.024117	0.00946202	0.0385253	0.0125295	0.0268804	0.0131875	0.0596299	0.0471739	0.0180141	0.00644857	0.0921597	0.0820355
1	B	0.1235	0.0416	0.8126	0.0223	0.1065	0.0488	0.8387	0.006	0.1311	0.0292	0.8242	0.0155
2	B	0.2108	0.0111	0.7658	0.0123	0.1748	0.0123	0.7999	0.013	0.1561	0.0259	0.7992	0.0188
3	B	0.1429	0.0422	0.7739	0.041	0.1437	0.0638	0.7485	0.044	0.1411	0.0447	0.6948	0.1194
4	B	0.1288	0.0237	0.8286	0.0189	0.1237	0.0258	0.8254	0.0251	0.1242	0.042	0.7404	0.0934
5	B	0.1454	0.0308	0.8152	0.0086	0.1098	0.0261	0.8508	0.0133	0.1092	0.0292	0.8364	0.0252
6	B	0.1136	0.0291	0.8188	0.0385	0.1662	0.0236	0.7879	0.0223	0.1106	0.0251	0.8315	0.0328
7	B	0.1364	0.0277	0.8204	0.0155	0.1124	0.0262	0.8342	0.0272	0.1313	0.0327	0.8083	0.0277
8	B	0.1893	0.0455	0.7171	0.0481	0.1858	0.025	0.6762	0.113	0.1643	0.0291	0.6242	0.1824
Mean		0.148838	0.0314625	0.79405	0.02565	0.140363	0.03145	0.7952	0.0329875	0.133487	0.0322375	0.769875	0.0644
StdDev		0.033729	0.0114029	0.0385772	0.014801	0.0317794	0.0164994	0.0583511	0.0343275	0.0197453	0.00727264	0.0767529	0.0611119
